# Supplementary material for: Celastrol Activates HSF1 to Enhance Regulatory T Cells Function and Ameliorate Intestinal Inflammation
Source: Biomolecules. 2025 Dec 31;16(1):62. doi: 10.3390/biom16010062 (PMC12839249; doi:10.3390/biom16010062)
Supplement: Supplementary file 1 [file biomolecules-16-00062-s001.zip]

Archive with 4 entries (4 files):
- Figure S1.jpeg
- Figure S2.jpeg
- Figure S3.jpeg
- Western blot original images.pdf
